# Supplementary material for: Combined In Silico and In Vitro Evidence Supporting an Aurora A Kinase Inhibitory Role of the Anti-Viral Drug Rilpivirine and an Anti-Proliferative Influence on Cancer Cells
Source: Pharmaceuticals (Basel). 2022 Sep 25;15(10):1186. doi: 10.3390/ph15101186 (PMC9607353; doi:10.3390/ph15101186)
Supplement: Supplementary file 1 [file pharmaceuticals-15-01186-s001.zip]

Archive with 1 entries (1 files):
- pharmaceuticals-1834603 Supplementary.pdf
